# Supplementary material for: Frailty as a Predictor of Poor Rehabilitation Outcomes among Older Patients Attending a Geriatric Day Hospital Program: An Observational Study
Source: Int J Environ Res Public Health. 2022 May 21;19(10):6276. doi: 10.3390/ijerph19106276 (PMC9140338; doi:10.3390/ijerph19106276)
Supplement: Supplementary file 1 [file ijerph-19-06276-s001.zip]

Archive with 1 entries (1 files):
- ijerph-1627906-supplementary.pdf
